# Supplementary material for: Stroma-infiltrating T cell spatiotypes define immunotherapy outcomes in adolescent and young adult patients with melanoma
Source: Nat Commun. 2024 Apr 8;15:3014. doi: 10.1038/s41467-024-47301-9 (PMC11002019; doi:10.1038/s41467-024-47301-9)
Supplement: Supplementary file 4 — Supplementary Data [file 41467_2024_47301_MOESM4_ESM.xlsx]

## Sheet: SuppData1. Patients
Supplementary Data 1. Patient characteristics.
	Patient ID	Project	ICI resistance	SIL group	Age at diagnosis	Age at start of ICI treatment	Gender	Mutation	Melanoma subtype	Site of biopsy	Basline LDH	AJCC pathologic stage	Clinical trial	Trial status	ICI treatment	ICI treatment setting	Best RECIST response (ICI)	Progressed	Progression-free survival (days)	Status at last follow up	Overall survival (days)
	AYA1	Cohort 1_MIA_AYA	Non-resistant	SIL high	22.31	22	Female	BRAF V600E	Superficial Spreading Melanoma	Subcutaneous	Normal	M1a(0)	NCT02089685	Off trial	Ipilimumab + Pembrolizumab	Advanced	PR	No	1866	Alive	1866
	AYA10	Cohort 1_MIA_AYA	Resistant	SIL high	30.14	34	Male	BRAF V600E, NRAS wt, KIT wt	Superficial Spreading Melanoma	Skin	Normal	M1d(0)	No trial		Pembrolizumab	Advanced	PD	Yes	102	Alive	1831
	AYA11	Cohort 1_MIA_AYA	Resistant	SIL high	25	26	Male	BRAF V600 wt		Lymph node	Unknown	M1c	No trial		Ipilimumab	Advanced	PD	Yes	61	Dead, melanoma	102
	AYA12	Cohort 1_MIA_AYA	Resistant	SIL low	21	26	Male	BRAF V600E, PIK3CA E545K		Subcutaneous	Elevated	M1c(1)	No trial		Ipilimumab	Advanced	PD	Yes	63	Dead, melanoma	63
	AYA13	Cohort 1_MIA_AYA	Resistant	SIL low	26	27	Male	BRAF V600K	Superficial Spreading Melanoma	Lymph node	Elevated	M1c(1)	No trial		Ipilimumab	Advanced	PD	Yes	19	Dead, melanoma	19
	AYA14	Cohort 1_MIA_AYA	Non-resistant	SIL high	29.27	30	Male	BRAF V600E	Superficial Spreading Melanoma	Lymph node	Elevated	M1b(1)	NCT01844505	Off trial	Ipilimumab + Nivolumab	Advanced	PR	Yes	509	Alive	2348
	AYA15	Cohort 1_MIA_AYA	Resistant	SIL low	20.85	25	Female	BRAF V600E	Superficial Spreading Melanoma	Lymph node	Normal	M1c(0)	NCT01866319	Off trial	Ipilimumab	Advanced	PD	Yes	39	Dead, melanoma	539
	AYA16	Cohort 1_MIA_AYA	Non-resistant	SIL high	26.79	27	Male	BRAF wt		Skin	Normal	M1c(0)	No trial		Ipilimumab + Pembrolizumab	Advanced	CR	No	2001	Unknown	2001
	AYA17	Cohort 1_MIA_AYA	Non-resistant	SIL high	16.63	19	Male	BRAF V600E, NRAS wt	Nodular Melanoma	Brain	Normal	M1d(0)	No trial		Ipilimumab + Pembrolizumab	Advanced	CR	No	1903	Unknown	1903
	AYA18	Cohort 1_MIA_AYA	Non-resistant	SIL low	21.86	27	Male	BRAF V600E	Superficial Spreading with Nodular Melanoma	Lymph node	Normal	M1b(0)	NCT02089685	Off trial	Ipilimumab + Pembrolizumab + Ipilimumab	Advanced	PR	Yes	168	Dead, melanoma	720
	AYA19	Cohort 1_MIA_AYA	Resistant	SIL low	25.99	41	Male	BRAF V600E	Superficial Spreading Melanoma	Subcutaneous	Elevated	M1d(1)	NCT02374242	Off trial	Nivolumab	Advanced	PD	Yes	26	Alive	1361
	AYA2	Cohort 1_MIA_AYA	Resistant	SIL high	30	30	Female	BRAF wt, NRAS wt, BRAF V600E	Nodular Melanoma	Lymph node	Normal	M0	NCT02362594	Off trial	Pembrolizumab	Advanced	PD	Yes	306	Dead, melanoma	778
	AYA20	Cohort 1_MIA_AYA	Resistant	SIL low	28.54	37	Female	BRAF V600E	Nodular Melanoma	Bowel	Normal	M1d(0)	ACTRN12613000385741	Off trial	Ipilimumab + Nivolumab	Advanced	PD	Yes	39	Dead, melanoma	176
	AYA21	Cohort 1_MIA_AYA	Non-resistant	SIL low	29.2	29	Male	BRAF V600E	Superficial Spreading with Nodular Melanoma	Subcutaneous	Elevated	M1d(1)	NCT02374242	Survival Followup	Ipilimumab + Nivolumab	Advanced	PR	Yes	167	Alive	819
	AYA22	Cohort 1_MIA_AYA	Resistant	SIL high	28	35	Male	BRAF V600*		Subcutaneous	Normal	M0	NCT03068455	Off trial	Ipilimumab + Nivolumab	Adjuvant	PD	Yes	238	Dead, cause unknown	1057
	AYA23	Cohort 1_MIA_AYA	Non-resistant	SIL low	27	35	Male	BRAF V600E		Skin	Normal	M0	No trial		Nivolumab	Advanced	PR	Yes	495	Alive	629
	AYA24	Cohort 1_MIA_AYA	Resistant	SIL high	29	29	Male	BRAF wt	Nodular Melanoma	Lymph node	Elevated	M1d(1)	No trial		Ipilimumab + Nivolumab	Advanced	PD	Yes	29	Dead, melanoma	29
	AYA25	Cohort 1_MIA_AYA	Resistant	SIL high	26	26	Female	BRAF V600E, NRAS wt, KIT wt	Superficial Spreading Melanoma	Lymph node	Unknown	M0	No trial		Nivolumab	Adjuvant	PD	Yes	109	Alive	535
	AYA26	Cohort 1_MIA_AYA	Resistant	SIL high	29	30	Male	BRAF V600E	Nodular Melanoma	Skin	Normal	M0	No trial		Nivolumab	Adjuvant	PD	Yes	45	Alive	183
	AYA27	Cohort 1_MIA_AYA	Resistant	SIL low	19	21	Female	BRAF wt, NRAS wt, PIK3CA H701P	Superficial Spreading Melanoma	Unknown	Normal	M1b(0)	No trial		Ipilimumab	Advanced	PD	Yes	90	Dead, melanoma	1820
	AYA28	Cohort 1_MIA_AYA	Non-resistant	SIL low	27	31	Male	BRAF V600E, NRAS wt, KIT wt	Superficial Spreading Melanoma	Unknown	Normal	M0	NCT03068455	Off trial	Ipilimumab + Nivolumab	Adjuvant	Unknown	No	854	Alive	854
	AYA3	Cohort 1_MIA_AYA	Resistant	SIL high	27	30	Female	BRAF wt, NRAS wt, KIT wt	Superficial Spreading Melanoma	Lymph node	Elevated	M0	No trial		Nivolumab	Advanced	PD	Yes	218	Alive	595
	AYA4	Cohort 1_MIA_AYA	Non-resistant	SIL high	20	23	Male	BRAF wt, NRAS wt, KIT wt	Nodular Melanoma	Skin	Normal	M1b(0)	No trial		Nivolumab	Adjuvant	Unknown	No	704	Alive	704
	AYA5	Cohort 1_MIA_AYA	Non-resistant	SIL high	21	22	Male	BRAF V600E	Nodular Melanoma	Lymph node	Normal	M0	NCT03068455	Off trial	Ipilimumab + Nivolumab	Adjuvant	Unknown	No	940	Alive	940
	AYA6	Cohort 1_MIA_AYA	Unknown	NA	28	28	Male	BRAF V600 wt	Superficial Spreading Melanoma	Lymph node	Normal	M0	NCT03980314	Off trial	Nivolumab	Adjuvant	Unknown		226	Alive	226
	AYA7	Cohort 1_MIA_AYA	Non-resistant	SIL high	22	26	Female	BRAF V600E, NRAS wt, KIT wt	Nodular Melanoma	Lymph node	Normal	M1c(0)	ACTRN12613000385741	Off trial	Ipilimumab + Nivolumab	Advanced	PR	Yes	410	Alive	827
	AYA8	Cohort 1_MIA_AYA	Resistant	SIL high	16	16	Female	BRAF wt, NRAS Q61K, KIT wt		Lymph node	Normal	M0	No trial		Nivolumab	Advanced	PD	Yes	77	Dead, melanoma	170
	AYA9	Cohort 1_MIA_AYA	Resistant	SIL high	24.55	68	Female	BRAF wt, NRAS Q61K (Mixed mutations - leg & cheek primaries BRAF wt, vulval primary IHC VE1 +ve)	Nodular Melanoma	Skin	Normal	M1c(0)	No trial		Pembrolizumab	Advanced	PD	Yes	80	Alive	1595
	Adult1	Cohort2_MIA_Adult	Non-resistant		54	74	Male	NRAS Q61K			Normal	M1c(0)			Ipilimumab + Pembrolizumab	Advanced	CR	No	544	Alive	544
	Adult10	Cohort2_MIA_Adult	Resistant		40	55	Male	BRAF wt, NRAS Q61E/K			Normal	M1a(0)			Pembrolizumab	Advanced	PD	Yes	83	Dead, melanoma	993
	Adult11	Cohort2_MIA_Adult	Non-resistant		73	81	Male	NRAS Q61K			Normal	M1c(0)			Ipilimumab + Pembrolizumab	Advanced	PR	No	671	Alive	671
	Adult12	Cohort2_MIA_Adult	Resistant		31	37	Male	BRAF V600E			Elevated	M1d(1)			Pembrolizumab	Advanced	PD	Yes	96	Dead, melanoma	258
	Adult13	Cohort2_MIA_Adult	Non-resistant		70	76	Male	BRAF wt			Normal	M1c(0)			Nivolumab	Advanced	PR	Yes	590	Dead, melanoma	607
	Adult14	Cohort2_MIA_Adult	Non-resistant		54	59	Female	BRAF V600K			Normal	M1b(0)			Pembrolizumab	Advanced	PR	Unknown	870	Alive	886
	Adult15	Cohort2_MIA_Adult	Resistant		49	51	Male	BRAF V600K			Elevated	M1c(1)			Pembrolizumab	Advanced	SD	Yes	80	Dead, melanoma	199
	Adult16	Cohort2_MIA_Adult	Non-resistant		57	64	Male	BRAF wt			Elevated	M1b(0)			Nivolumab	Advanced	CR	No	1397	Alive	1397
	Adult17	Cohort2_MIA_Adult	Resistant		41	47	Female	BRAF V600E			Normal	M1a(0)			Nivolumab	Advanced	PD (Clinical)	Yes	9	Dead, melanoma	147
	Adult18	Cohort2_MIA_Adult	Non-resistant		45	47	Female	BRAF wt			Elevated	M1c(1)			Pembrolizumab	Advanced	PR	Unknown	1603	Alive	1603
	Adult19	Cohort2_MIA_Adult	Resistant		57	65	Male	BRAF wt			Normal	M1c(0)			Pembrolizumab	Advanced	SD	Yes	166	Dead, melanoma	551
	Adult2	Cohort2_MIA_Adult	Non-resistant		50	88	Female	BRAF/NRAS/KIT wt			Normal	M1b(0)			Pembrolizumab	Advanced	CR (Clinical)	No	275	Alive	275
	Adult20	Cohort2_MIA_Adult	Non-resistant		42	46	Male	NRAS Q61R			Normal	M1b(0)			Nivolumab	Advanced	PR	Unknown	271	Dead, melanoma	897
	Adult21	Cohort2_MIA_Adult	Non-resistant		65	71	Male	BRAF V600E			Normal	M1c(0)			Pembrolizumab	Advanced	PR	No	1098	Alive	1098
	Adult22	Cohort2_MIA_Adult	Resistant		63	66	Male	BRAF translocation			Normal	M1c(0)			Pembrolizumab	Advanced	PD	Yes	39	Dead, melanoma	155
	Adult23	Cohort2_MIA_Adult	Non-resistant		57	63	Male	BRAF/NRAS/KIT wt			Normal	M1b(0)			Ipilimumab + Nivolumab	Advanced	PR	Unknown	410	Alive	410
	Adult24	Cohort2_MIA_Adult	Resistant		51	53	Male	KIT K642E			Normal	M1c(0)			Pembrolizumab	Advanced	SD	Yes	125	Dead, melanoma	385
	Adult25	Cohort2_MIA_Adult	Non-resistant		80	86	Male	BRAF/NRAS/KIT wt			Normal	M1a(0)			Nivolumab	Advanced	CR	No	1342	Alive	1342
	Adult26	Cohort2_MIA_Adult	Non-resistant		58	61	Male	BRAF wt, NRAS wt			Elevated	M1d(1)			Pembrolizumab	Advanced	CR	No	905	Alive	905
	Adult27	Cohort2_MIA_Adult	Non-resistant		60	66	Female	BRAF V600E			Normal	M1b(0)			Ipilimumab + Pembrolizumab	Advanced	CR	Unknown	567	Alive	567
	Adult28	Cohort2_MIA_Adult	Non-resistant		46	49	Male	BRAF V600E			Normal	M1b(0)			Ipilimumab + Pembrolizumab	Advanced	CR	Unknown	623	Alive	623
	Adult29	Cohort2_MIA_Adult	Non-resistant		58	59	Female	NRAS Q61L/R/P			Elevated	M1c(1)			Pembrolizumab	Advanced	PR	Unknown	1553	Alive	1553
	Adult3	Cohort2_MIA_Adult	Resistant		49	69	Male	NRAS Q61K			Elevated	M0			Pembrolizumab	Advanced	PD	Yes	82	Dead, melanoma	96
	Adult30	Cohort2_MIA_Adult	Non-resistant		52	54	Male	BRAF V600E			Normal	M1b(0)			Ipilimumab + Pembrolizumab	Advanced	SD	Yes	301	Alive	635
	Adult31	Cohort2_MIA_Adult	Resistant		62	67	Male	BRAF/NRAS/KIT wt			Elevated	M1d(1)			Nivolumab	Advanced	PD	Yes	42	Dead, melanoma	94
	Adult32	Cohort2_MIA_Adult	Non-resistant		77	81	Male	NRAS Q61K			Normal	M0			Pembrolizumab	Advanced	PR	Yes	324	Alive	324
	Adult33	Cohort2_MIA_Adult	Resistant		60	61	Male	BRAF/NRAS/KIT wt			Normal	M1c(0)			Pembrolizumab	Advanced	PD	Yes	100	Dead, melanoma	228
	Adult34	Cohort2_MIA_Adult	Non-resistant		68	76	Male	BRAF/NRAS/KIT wt			Elevated	M1a(1)			Pembrolizumab	Advanced	PR	Yes	544	Dead, melanoma	878
	Adult35	Cohort2_MIA_Adult	Non-resistant		62	68	Male	BRAF wt			Normal	M1c(0)			Ipilimumab + Pembrolizumab	Advanced	PR	Unknown	695	Alive	695
	Adult36	Cohort2_MIA_Adult	Non-resistant		67	72	Female	BRAF wt			Elevated	M1c(1)			Nivolumab	Advanced	CR	No	1328	Alive	1328
	Adult37	Cohort2_MIA_Adult	Resistant		51	53	Male	NRAS G12C, PIK3CA R88Q			Elevated	M1c(1)			Ipilimumab + Pembrolizumab	Advanced	PD	Yes	81	Alive	637
	Adult38	Cohort2_MIA_Adult	Non-resistant		68	70	Male	BRAF wt			Normal	M1c(0)			Ipilimumab + Pembrolizumab	Advanced	PR	No	737	Alive	737
	Adult39	Cohort2_MIA_Adult	Resistant		84	88	Male	KIT K642E			Normal	M1b(0)			Pembrolizumab	Advanced	PD (Clinical)	Yes	76	Alive	551
	Adult4	Cohort2_MIA_Adult	Non-resistant		48	62	Male	BRAF V600E			Normal	M1c(0)			Ipilimumab + Pembrolizumab	Advanced	PR	No	1379	Alive	1379
	Adult40	Cohort2_MIA_Adult	Non-resistant		39	43	Female	NRAS Q61L/R/P			Elevated	M1d(1)			Pembrolizumab	Advanced	PR	Yes	156	Dead, melanoma	553
	Adult41	Cohort2_MIA_Adult	Non-resistant		33	34	Male	BRAF/NRAS/KIT wt			Normal	M1b(0)			Ipilimumab + Pembrolizumab	Advanced	CR	Yes	775	Alive	775
	Adult42	Cohort2_MIA_Adult	Non-resistant		44	52	Female	BRAF V600E			Elevated	M1c(1)			Pembrolizumab	Advanced	SD	Unknown	197	Dead, melanoma	407
	Adult43	Cohort2_MIA_Adult	Non-resistant		36	47	Female	BRAF V600E			Normal	M1b(0)			Ipilimumab + Nivolumab	Advanced	PR	No	196	Alive	196
	Adult44	Cohort2_MIA_Adult	Resistant		39	45	Female	BRAF V600E			Normal	M1c(0)			Ipilimumab + Pembrolizumab	Advanced	SD	Yes	123	Alive	691
	Adult45	Cohort2_MIA_Adult	Resistant		54	55	Male	BRAF/NRAS/KIT wt			Normal	M1b(0)			Ipilimumab + Pembrolizumab	Advanced	SD	Yes	152	Dead, melanoma	660
	Adult46	Cohort2_MIA_Adult	Non-resistant		46	47	Male	BRAF V600E			Normal	M1b(0)			Ipilimumab + Pembrolizumab	Advanced	CR	No	546	Alive	546
	Adult47	Cohort2_MIA_Adult	Resistant		72	74	Male	BRAF V600E			Elevated	M1d(1)			Ipilimumab + Nivolumab	Advanced	PD	Yes	41	Dead, melanoma	108
	Adult48	Cohort2_MIA_Adult	Non-resistant		69	72	Male	BRAF/NRAS/KIT wt			Elevated	M1a(1)			Pembrolizumab	Advanced	SD	No	815	Alive	815
	Adult49	Cohort2_MIA_Adult	Resistant		49	51	Male	BRAF wt			Elevated	M1c(1)			Ipilimumab + Pembrolizumab	Advanced	PD	Yes	81	Dead, melanoma	176
	Adult5	Cohort2_MIA_Adult	Non-resistant		64	78	Male	BRAF wt			Normal	M1b(0)			Pembrolizumab	Advanced	PR	No	845	Alive	845
	Adult50	Cohort2_MIA_Adult	Non-resistant		58	63	Male	BRAF wt			Normal	M1a			Pembrolizumab	Advanced	CR	Unknown	647	Alive	910
	Adult51	Cohort2_MIA_Adult	Non-resistant		42	43	Male	BRAF wt, NRAS Q61R			Normal	M1b(0)			Ipilimumab + Pembrolizumab	Advanced	CR	Unknown	588	Alive	588
	Adult52	Cohort2_MIA_Adult	Non-resistant		67	70	Male	BRAF wt			Normal	M1d(0)			Ipilimumab + Pembrolizumab	Advanced	CR	Yes	721	Alive	721
	Adult53	Cohort2_MIA_Adult	Non-resistant		54	73	Female	BRAF wt			Normal	M1b(0)			Ipilimumab + Pembrolizumab	Advanced	CR	No	637	Alive	637
	Adult54	Cohort2_MIA_Adult	Non-resistant		66	68	Male	BRAF/NRAS/KIT wt			Normal	M1c(0)			Ipilimumab + Pembrolizumab	Advanced	PR	No	904	Alive	904
	Adult55	Cohort2_MIA_Adult	Non-resistant		45	55	Female	BRAF K601E			Normal	M1b(0)			Ipilimumab + Pembrolizumab	Advanced	PR	Unknown	672	Alive	672
	Adult56	Cohort2_MIA_Adult	Non-resistant		74	74	Male	BRAF/NRAS wt			Normal	M1b(0)			Ipilimumab + Pembrolizumab	Advanced	PR	No	637	Alive	637
	Adult57	Cohort2_MIA_Adult	Non-resistant		74	74	Male	NRAS Q61R			Normal	M1c(0)			Pembrolizumab	Advanced	CR (Clinical)	No	477	Alive	477
	Adult58	Cohort2_MIA_Adult	Non-resistant		60	68	Female	BRAF wt			Elevated	M1d(1)			Ipilimumab + Nivolumab	Advanced	PR	Yes	108	Dead, melanoma	357
	Adult59	Cohort2_MIA_Adult	Resistant		67	68	Female	BRAF V600E			Normal	M1d(0)			Pembrolizumab	Advanced	SD	Yes	176	Alive	379
	Adult6	Cohort2_MIA_Adult	Resistant		44	54	Female	BRAF/NRAS wt			Elevated	M1c(1)			Ipilimumab + Nivolumab	Advanced	PD	Yes	82	Alive	293
	Adult60	Cohort2_MIA_Adult	Resistant		39	40	Female	BRAF V600E			Elevated	M0			Ipilimumab + Pembrolizumab	Advanced	PD	Yes	15	Alive	689
	Adult61	Cohort2_MIA_Adult	Resistant		45	49	Female	BRAF/NRAS/KIT wt			Elevated	M1d(1)			Ipilimumab + Pembrolizumab	Advanced	PD	Yes	40	Dead, melanoma	93
	Adult62	Cohort2_MIA_Adult	Resistant		37	39	Male	BRAF V600E			Normal	M1b(0)			Ipilimumab + Pembrolizumab	Advanced	PD	Yes	34	Alive	530
	Adult63	Cohort2_MIA_Adult	Non-resistant		37	37	Female	BRAF wt, NRAS Q61K			Elevated	M1c(1)			Ipilimumab + Pembrolizumab	Advanced	PR	Unknown	168	Alive	558
	Adult64	Cohort2_MIA_Adult	Resistant		84	84	Male	BRAF/NRAS/KIT wt			Elevated	M1d(1)			Pembrolizumab	Advanced	PD (Clinical)	Yes	23	Dead, melanoma	22
	Adult65	Cohort2_MIA_Adult	Non-resistant		58	69	Male	BRAF L597R, NRAS wt			Elevated	M1b(0)			Ipilimumab + Pembrolizumab	Advanced	PR	Unknown	692	Alive	692
	Adult66	Cohort2_MIA_Adult	Non-resistant		49	51	Female	BRAF V600E			Normal	M1b(0)			Ipilimumab + Pembrolizumab	Advanced	CR	No	693	Alive	693
	Adult67	Cohort2_MIA_Adult	Non-resistant		51	52	Female	BRAF/NRAS/KIT wt			Normal	M1c(0)			Ipilimumab + Pembrolizumab	Advanced	CR	Yes	721	Alive	721
	Adult68	Cohort2_MIA_Adult	Resistant		47	48	Male	BRAF V600E			Normal	M1b(0)			Ipilimumab + Nivolumab	Advanced	PD	Yes	39	Alive	129
	Adult69	Cohort2_MIA_Adult	Resistant		84	85	Female	BRAF/KIT wt, NRAS Q61R			Normal	M1c			Nivolumab	Advanced	PD (Clinical)	Unknown	58	Dead, melanoma	58
	Adult7	Cohort2_MIA_Adult	Non-resistant		63	71	Male	KRAS Q61R			Elevated	M1c(1)			Ipilimumab + Pembrolizumab	Advanced	PR	Yes	609	Alive	609
	Adult70	Cohort2_MIA_Adult	Resistant		57	57	Female	BRAF V600K			Normal	M1d(0)			Ipilimumab + Nivolumab	Advanced	PD	Yes	37	Alive	300
	Adult71	Cohort2_MIA_Adult	Resistant		61	61	Male	BRAF wt, NRAS Q61K			Normal	M1c(0)			Ipilimumab + Nivolumab	Advanced	PD	Yes	82	Alive	221
	Adult8	Cohort2_MIA_Adult	Non-resistant		61	86	Female	BRAF wt			Normal	M1b(0)			Pembrolizumab	Advanced	SD (Clinical)	Yes	358	Alive	581
	Adult9	Cohort2_MIA_Adult	Non-resistant		63	70	Male	BRAF V600E			Normal	M1b(0)			Ipilimumab + Pembrolizumab	Advanced	CR	No	597	Alive	597
	TCGA_D3_A5GN	Cohort3_TCGA_AYA	Unknown		15		Female	Missense BRAF V640E				M0
	TCGA_D3_A8GJ	Cohort3_TCGA_AYA	Unknown		18		Male	Missense BRAF V640E				M0
	TCGA_D3_A51J	Cohort3_TCGA_AYA	Unknown		19		Male	Missense BRAF V640E				M0
	TCGA_FS_A1Z7	Cohort3_TCGA_AYA	Unknown		19		Male	Missense BRAF V640E				M0
	TCGA_D3_A5GR	Cohort3_TCGA_AYA	Unknown		23		Female	Missense BRAF V640E				M0
	TCGA_LH_A9QB	Cohort3_TCGA_AYA	Unknown		24		Female	Missense BRAF V640E				'--
	TCGA_D3_A2JK	Cohort3_TCGA_AYA	Unknown		24		Male	Missense BRAF V640E				M0
	TCGA_GN_A263	Cohort3_TCGA_AYA	Unknown		24		Male	Missense BRAF V640E				M1c
	TCGA_WE_A8ZT	Cohort3_TCGA_AYA	Unknown		25		Female	Missense BRAF V640E				M1b
	TCGA_D3_A8GV	Cohort3_TCGA_AYA	Unknown		25		Male	Missense BRAF V640E				M0
	TCGA_ER_A3ES	Cohort3_TCGA_AYA	Unknown		25		Male	unknownNR				'--
	TCGA_D3_A8GE	Cohort3_TCGA_AYA	Unknown		26		Male	unknownNR				M1b
	TCGA_W3_AA21	Cohort3_TCGA_AYA	Unknown		26		Male	Missense BRAF V640M				M0
	TCGA_D3_A8GN	Cohort3_TCGA_AYA	Unknown		27		Female	Missense BRAF V640E				M0
	TCGA_DA_A1I5	Cohort3_TCGA_AYA	Unknown		27		Female	Missense BRAF V640E				M1c
	TCGA_FR_A44A	Cohort3_TCGA_AYA	Unknown		29		Female	Missense BRAF V640E				M0
	TCGA_D3_A2JG	Cohort3_TCGA_AYA	Unknown		30		Female	Missense BRAF V640E				M0
	TCGA_ER_A3PL	Cohort3_TCGA_AYA	Unknown		30		Male	Missense BRAF V640E				M1a
	TCGA_GN_A4U3	Cohort3_TCGA_AYA	Unknown		30		Male	unknownNR				M0
