# Supplementary material for: Stroma-infiltrating T cell spatiotypes define immunotherapy outcomes in adolescent and young adult patients with melanoma
Source: Nat Commun. 2024 Apr 8;15:3014. doi: 10.1038/s41467-024-47301-9 (PMC11002019; doi:10.1038/s41467-024-47301-9)
Supplement: Supplementary file 6 — Source Data [file 41467_2024_47301_MOESM6_ESM.xlsx]

## Sheet: AYA_IHC
AYA melanoma patients IHC cell density quantifications.
Source data for Figure 2f-h, Figure 3b-d, Supplementary Figure 2c-f, Supplementary Figure 3, Supplementary Figure 5a-b.
		tumour Treg			peritumour Treg			total.Treg	tumour Teff			peritumour Teff				tumour CD39		peritumour CD39		tumour PD1		peritumour PD1		tumour GZMB PD1				peritumour GZMB PD1
ID	Group	Tumour: CD3+FOXP3+ Cells/mm2	Tumour: CD3+CD8-FOXP3+ T cells/mm2	Tumour: CD3+CD8-FOXP3+ICOS+ Cells/mm2	Peritumour: CD3+FOXP3+ Cells/mm2	Peritumour: CD3+CD8-FOXP3+ Cells/mm2	Peritumour: CD3+CD8-FOXP3+ICOS+ Cells/mm2	tumour.peri:CD3+FOXP3+ cells/mm2	Tumour: CD3+CD8+ Cells/mm2	Tumour: CD3+GZMB+ Cells/mm2	Tumour: CD3+CD8+GZMB+ Cells/mm2	Peritumour: CD3+CD8+ Cells/mm2	Peritumour: CD3+GZMB+ Cells/mm2	Peritumour: CD3+CD8+GZMB+ Cells/mm2	Teff:Treg	Tumour: CD3+CD39+ Cells/mm2	Tumour: CD3+CD8+CD39+ Cells/mm2	Peritumour: CD3+CD39+ Cells/mm2	Peritumour: CD3+CD8+CD39+ Cells/mm2	Tumour CD3+PD1+ Cells/mm2	Tumour CD3+CD8+PD1+ Cells/mm2	Peritumour CD3+PD1+ Cells/mm2	Peritumour CD3+CD8+PD1+ Cells/mm2	Tumour CD3+GZMB+PD1+ Cells/mm2	Tumour CD3+GZMB+PD1- Cells/mm2	Tumour CD3+CD8+GZMB+PD1+ Cells/mm2	Tumour CD3+CD8+GZMB+PD1- Cells/mm2	Peritumour CD3+GZMB+PD1+ Cells/mm2	Peritumour CD3+GZMB+PD1- Cells/mm2	Peritumour CD3+CD8+GZMB+PD1+ Cells/mm2	Peritumour CD3+CD8+GZMB+PD1- Cells/mm2
AYA1	NR_SILhi	39.0833	30.8828	12.8533	198.743	159.65	76.658	237.826	463.342	20.4579	6.16306	2665.96	97.4216	38.3119	0.523445	658.367	246.771	1950.96	523.065	3.42392	0.42799	60.2044	13.9565	0	20.4579	0	6.16306	1.64194	95.7797	0.547312	37.7646
AYA10	R_SILhi	25.0321	25.0321	4.84492	204.836	201.297	48.3586	229.868	130.489	15.9954	5.89305	805.794	110.263	12.6015	0.638996	72.6738	5.65241	655.396	22.0169	1.68373	0	26.6031	0.700082	0	15.9954	0	5.89305	0.350041	109.913	0	12.6015
AYA11	R_SILhi	26.9348	26.5832	2.95369	441.087	380.141	59.8605	468.022	105.761	336.756	91.4658	1644.07	3614.09	842.07	12.5026	0	0	0	0	39.1552	16.3665	874.343	258.995	32.8365	303.919	14.6055	76.8603	2384.21	142.81	140.659	701.411
AYA12	R_SILlo	8.67612	8.33662	2.33878	12.3322	12.3322	3.51124	21.0083	55.6908	4.06653	1.82649	158.439	52.72	7.25248	0.468704	971.741	295.299	3.93944	0.25692	8.67227	4.33614	34.0309	6.13671	0	4.33614	0	0	1.95259	50.7674	0	7.25248
AYA13	R_SILlo	0.250724	0.250724	0.159944	0.0811196	0.0811196	0.063093	0.331843	1.80439	0.185357	0.109701	45.3102	7.44264	2.38475	0.739286	13.0407	0.661766	2.28036	0.0721063	0.46983	0.0391525	34.3515	21.2187	0	0.665592	0	0	3.46066	3.98198	1.92998	0.454766
AYA14	NR_SILhi	24.4631	12.541	12.4433	3.2622	2.72927	2.69697	27.7253	108.984	40.7437	16.0566	94.2329	90.8961	9.17646	1.66552	91.7284	30.9127	38.1936	3.00381	5.41911	4.61628	11.8048	1.47418	0.802831	39.9408	0.501769	15.5548	9.49643	81.3996	0.14856	9.0279
AYA15	R_SILlo	4.30846	4.27612	0.511064	61.4153	59.9843	11.0667	65.7238	30.8037	39.8071	17.9056	243	358.628	88.0198	9.23929	53.8872	5.0499	0	0	2.78162	0.358416	148.032	35.4785	1.55054	8.34487	0.0934999	0.561	72.3097	286.318	15.8024	72.2174
AYA16	NR_SILhi	10.8601	10.5098	6.91894	46.2137	41.9254	33.2118	57.0738	15.1387	21.867	1.55269	72.1244	84.1451	7.94227	2.01352	32.3176	1.83921	187.82	19.5713	0.129391	0	0.214656	0	0	21.867	0	1.55269	0	84.1451	0	7.94227
AYA17	NR_SILhi	33.6139	32.5234	27.8405	29.2892	28.5373	25.637	62.9031	157.443	14.9644	0.140731	183.543	181.883	1.16385	0.445186	60.2356	15.9089	56.5016	12.0666	13.9558	1.43077	37.8465	0.991424	0.703656	14.2608	0.0117276	0.129004	17.9749	163.908	0.0215527	1.14229
AYA18	NR_SILlo	0	0	0	1.13998	1.13998	1.13998	1.13998	113.482	119.584	20.7441	56.4852	174.638	12.6098	#DIV/0!	0	0	0	0	61.0121	1.22024	112.107	1.20916	32.9465	86.6371	0	20.7441	62.3582	112.279	0.69095	11.9189
AYA19	R_SILlo	4.43374	4.36868	0.315266	12.2435	10.9928	1.57981	16.6773	7.89338	5.09926	1.61297	130.457	50.7956	13.1661	1.1501	754.326	97.8868	0	0	95.4303	6.96037	35.0543	5.64857	26.5593	108.618	0.183168	10.0742	35.885	3.32269	1.20447	11.9617
AYA2	R_SILhi	532.225	302.167	295.299	292.717	277.841	148.488	824.942	403.261	4.33614	0	2011.14	134.767	14.2542	0.00814718	47.8894	3.38202	1330.21	43.4105	5.32899	0.343806	601.27	19.4376	0	6.3604	0	1.03142	16.8459	117.921	0	14.2542
AYA20	R_SILlo	7.6037	7.52479	3.54539	36.9779	36.2834	15.8545	44.5816	12.8763	9.82407	3.11405	74.6578	128.163	14.7538	1.29201	12.3719	0.298358	73.1895	6.41845	2.41552	0.592191	50.3051	2.13308	0.218176	2.19734	0.0779199	0.483103	34.8403	93.3222	0.711026	14.0428
AYA21	NR_SILlo	1.90787	1.71977	1.1286	97.3305	87.3479	43.6739	99.2384	10.6419	1.53594	0.137138	224.037	6.31559	1.9944	0.805056	8.70634	4.64876	148.907	63.6392	0.438841	0	5.98319	0.664799	0.246848	1.28909	0	0.137138	0	6.31559	0	1.9944
AYA22	R_SILhi	7.94119	7.86333	3.30883	177.761	169.342	55.8954	185.702	6.81253	0.665592	0	823.183	52.1782	4.71963	0.0838152	476.444	57.382	396.236	34.3653	44.4979	11.1245	25.6958	3.27752	9.78186	43.7306	2.68522	9.30235	0.524404	51.6538	0.131101	4.58853
AYA23	NR_SILlo	20.3472	19.1077	10.6728	101.498	85.4678	54.7783	121.846	17.5114	5.60216	2.04052	167.639	64.3463	20.414	0.275329	34.3595	4.57897	195.282	38.4048	3.00513	0.630707	58.5138	18.4384	0.185502	5.41666	0.0742008	1.96632	6.02071	58.3256	2.91628	17.4977
AYA24	R_SILhi	12.6607	12.0924	11.2292	49.6971	47.3572	42.9844	62.3578	17.3287	9.89541	0.6545	307.261	419.898	13.8471	0.781583	212.696	104.707	149.064	9.12079	74.5382	54.8075	116.472	6.92355	8.40382	47.8652	7.49036	33.9807	78.4016	341.496	0.498353	13.3487
AYA25	R_SILhi	229.523	204.367	152.31	623.846	551.433	409.049	853.37	204.049	135.178	10.2574	1328.52	554.852	27.937	0.588949	6.29961	1.84839	1526.02	147.493	4.61793	1.79203	910.89	79.8428	0.0689243	3.99761	0.0344621	1.79203	100.478	454.374	2.22226	25.7148
AYA26	R_SILhi	14.3398	13.6634	9.06382	44.4051	36.0948	21.1262	58.7448	22.1755	6.3604	1.03142	606.521	46.2557	12.0837	0.44355	1.77668	0.0561967	131.213	27.4841	0.934349	0.574984	25.9863	3.37822	0.121049	0.0643074	0.0832213	0.0264795	0.389795	45.8659	0	12.0837
AYA27	R_SILlo	2.97651	2.93337	2.0131	8.91325	8.56759	5.6788	11.8898	6.48962	13.5305	0.559178	92.7404	349.04	9.87996	4.54577	0	0	12.8637	0.925892	11.1639	6.20699	173.079	0.643226	5.73731	34.0698	3.90195	14.0037	161.038	188.002	0.0643226	9.81563
AYA28	NR_SILlo	20.2362	18.3821	15.8246	157.211	107.989	98.9477	177.448	29.3914	10.6878	3.63771	400.379	83.5175	32.3515	0.528151	65.8238	13.7146	439.489	109.495	0.965765	0.160961	21.5677	5.2772	0.225345	10.4625	0.0965765	3.54114	1.37666	82.1408	0.458887	31.8927
AYA3	R_SILhi	5.07209	5.01241	0.795621	74.8145	73.3761	31.7038	79.8866	4.7687	2.41552	0.561023	1007.04	134.643	33.1477	0.476237	0	0	568.33	12.5457	2.24799	0.495321	198.715	44.4748	0.323864	4.7754	0.152406	1.46056	11.8827	122.76	2.58599	30.5617
AYA4	NR_SILhi	39.8299	37.3264	25.245	227.31	208.531	163.882	267.139	321.738	248.229	123.756	1165.2	655.797	230.057	6.23223	237.849	58.2265	636.831	105.358	74.8025	44.4795	300.953	86.3886	42.6094	205.619	29.0471	94.709	89.8381	565.959	39.4574	190.6
AYA5	NR_SILhi	32.635	28.664	8.12451	133.283	114.641	52.4593	165.918	239.192	2.3095	1.08683	1159.75	37.1271	3.86222	0.0707678	141.312	61.6185	476.657	116.543	47.3675	34.0992	191.74	66.779	0.40756	1.90194	0.316991	0.769835	4.90045	32.2267	0.789055	3.07316
AYA6	UD	211.146	157.041	136.454	714.66	543.594	496.977	925.806	436.025	66.3637	7.1894	1602.93	323.223	20.7766	0.314302	491.205	122.007	2146.93	327.877	132.806	23.4643	759.933	69.684	6.95238	59.4113	0.869048	6.32035	29.7383	293.485	3.33551	17.4411
AYA7	NR_SILhi	9.94061	8.76945	7.12696	208.28	189.422	121.49	218.22	8.7052	0.599375	0.214062	658.573	390.866	20.2794	0.0602955	31.4786	5.92723	459.529	42.5833	1.96937	0.470937	171.31	14.816	0.0570833	0.542291	0.0570833	0.156979	67.9686	322.897	1.7594	18.52
AYA8	R_SILhi	61.3172	54.2703	46.7658	552.285	486.764	426.103	613.603	148.934	53.5125	11.9876	2676.02	773.346	171.233	0.872715	18.3864	3.89485	3626.74	341.347	1.13687	0.210074	1962.5	378.36	0.210074	9.614	0.0988586	3.01519	282.177	491.169	38.846	132.387
AYA9	R_SILhi	38.8762	35.4206	5.52906	110.266	105.588	18.7118	149.142	519.393	56.2691	41.471	1297.06	234.285	116.576	1.44739	3.8177	0.323534	254.614	67.4962	2.29184	0	340.675	219.571	1.72479	11.8058	0	0.559178	37.3498	196.935	24.8998	91.6767
	NR: Non-resistant
	R: Resistant
	UD: Undetermined due to patient refuse to have further scans.

## Sheet: Adult_IHC
Older adult melanoma patients IHC cell density quantifications.
Source data for Figure 2f-h, Supplementary Figure 2c-d.
ID	Age at diagnosis	Age group	ICI outcome	CD8+ cells/mm2	FOXP3+ cells/mm2
Adult12	31	31-45 (n=17)	Resistant	3.30983	0
Adult41	33	31-45 (n=17)	Non-resistant	14.2042	0
Adult43	36	31-45 (n=17)	Non-resistant	180.034	2.42878
Adult62	37	31-45 (n=17)	Resistant	549.368	2.25283
Adult63	37	31-45 (n=17)	Non-resistant	124.777	0.86351
Adult40	39	31-45 (n=17)	Non-resistant	76.2093	0.419886
Adult44	39	31-45 (n=17)	Resistant	16.0305	0.170538
Adult60	39	31-45 (n=17)	Resistant	6.3757	0
Adult10	40	31-45 (n=17)	Resistant	2.95406	0
Adult17	41	31-45 (n=17)	Resistant	62.7712	2.21025
Adult20	42	31-45 (n=17)	Non-resistant	36.4862	0.467772
Adult51	42	31-45 (n=17)	Non-resistant	134.114	0.85696
Adult6	44	31-45 (n=17)	Resistant	181.286	3.10319
Adult42	44	31-45 (n=17)	Non-resistant	211.598	5.73518
Adult18	45	31-45 (n=17)	Non-resistant	269.806	4.66044
Adult55	45	31-45 (n=17)	Non-resistant	22.6503	0
Adult61	45	31-45 (n=17)	Resistant	69.427	1.27222
Adult28	46	46-60 (n=28)	Non-resistant	514.071	4.18302
Adult46	46	46-60 (n=28)	Non-resistant	178.984	1.02511
Adult68	47	46-60 (n=28)	Resistant	107.255	3.93597
Adult4	48	46-60 (n=28)	Non-resistant	466.654	0.366195
Adult3	49	46-60 (n=28)	Resistant	8.18344	0.743949
Adult15	49	46-60 (n=28)	Resistant	2.24659	0
Adult49	49	46-60 (n=28)	Resistant	113.108	3.77575
Adult66	49	46-60 (n=28)	Non-resistant	59.6549	0.45365
Adult2	50	46-60 (n=28)	Non-resistant	46.9863	3.71433
Adult24	51	46-60 (n=28)	Resistant	3.9074	0.19537
Adult37	51	46-60 (n=28)	Resistant	382.659	3.11442
Adult67	51	46-60 (n=28)	Non-resistant	85.9058	0.737389
Adult30	52	46-60 (n=28)	Non-resistant	88.2236	1.02927
Adult1	54	46-60 (n=28)	Non-resistant	26.8097	0.397181
Adult14	54	46-60 (n=28)	Non-resistant	97.1582	0.322785
Adult45	54	46-60 (n=28)	Resistant	209.667	3.0708
Adult53	54	46-60 (n=28)	Non-resistant	21.3215	0
Adult16	57	46-60 (n=28)	Non-resistant	143.964	3.13324
Adult19	57	46-60 (n=28)	Resistant	83.9174	0.450362
Adult23	57	46-60 (n=28)	Non-resistant	231.962	0
Adult70	57	46-60 (n=28)	Resistant	23.2869	0.425979
Adult26	58	46-60 (n=28)	Non-resistant	150.343	5.01939
Adult29	58	46-60 (n=28)	Non-resistant	216.034	6.51564
Adult50	58	46-60 (n=28)	Non-resistant	23.739	0.365216
Adult65	58	46-60 (n=28)	Non-resistant	302.469	3.71127
Adult27	60	46-60 (n=28)	Non-resistant	23.0913	0.18473
Adult33	60	46-60 (n=28)	Resistant	2.24579	0
Adult58	60	46-60 (n=28)	Non-resistant	241.535	2.5235
Adult8	61	61-84 (n=26)	Non-resistant	21.1997	0.447882
Adult71	61	61-84 (n=26)	Resistant	35.5742	0.47644
Adult31	62	61-84 (n=26)	Resistant	104.267	2.31704
Adult35	62	61-84 (n=26)	Non-resistant	549.694	0.591705
Adult7	63	61-84 (n=26)	Non-resistant	16.6512	0
Adult9	63	61-84 (n=26)	Non-resistant	289.227	3.76706
Adult22	63	61-84 (n=26)	Resistant	22.0234	0
Adult5	64	61-84 (n=26)	Non-resistant	120.198	3.77981
Adult21	65	61-84 (n=26)	Non-resistant	141.05	1.87858
Adult54	66	61-84 (n=26)	Non-resistant	175.225	2.16738
Adult36	67	61-84 (n=26)	Non-resistant	28.5771	0.3095
Adult52	67	61-84 (n=26)	Non-resistant	10.6444	0
Adult59	67	61-84 (n=26)	Resistant	16.2311	0
Adult34	68	61-84 (n=26)	Non-resistant	168.922	8.65813
Adult38	68	61-84 (n=26)	Non-resistant	458.293	9.63096
Adult48	69	61-84 (n=26)	Non-resistant	14.9364	0.66384
Adult13	70	61-84 (n=26)	Non-resistant	92.1533	1.35078
Adult47	72	61-84 (n=26)	Resistant	29.7112	0.747452
Adult11	73	61-84 (n=26)	Non-resistant	64.0646	0.630143
Adult56	74	61-84 (n=26)	Non-resistant	53.0044	2.29126
Adult57	74	61-84 (n=26)	Non-resistant	147.018	0.858084
Adult32	77	61-84 (n=26)	Non-resistant	1.64266	0
Adult25	80	61-84 (n=26)	Non-resistant	150.298	1.96983
Adult39	84	61-84 (n=26)	Resistant	43.7156	0.59477
Adult64	84	61-84 (n=26)	Resistant	22.1114	0.302897
Adult69	84	61-84 (n=26)	Resistant	13.9296	0.242254

## Sheet: TIDE_score
Source data for Figure 3d and Supplementary Figure 3b-c.
T cell exclusion and dysfunction scores calculated with the TIDE analysis (https://doi.org/10.1038/s41591-018-0136-1).
ID	T.exclusion_score	T.dysfunction_score
AYA1	0.7	-1
AYA10	0.33	-0.73
AYA11	0.31	-0.99
AYA12	0.86	-1.1
AYA13	1.22	-1.41
AYA14	0.65	-0.92
AYA15	0.81	-1.1
AYA16	0.86	-0.83
AYA17	0.54	-1.3
AYA18	0.8	-0.69
AYA19	1.34	-1.29
AYA2	0.2	-0.74
AYA20	0.8	-1.1
AYA21	1.15	-1.17
AYA22	0.73	-0.85
AYA23	1.24	-0.79
AYA24	0.62	-0.88
AYA25	0.03	-0.45
AYA26	1.01	-0.89
AYA27	0.88	-1.47
AYA28	0.83	-0.86
AYA3	0.65	-0.59
AYA4	0.79	-0.92
AYA5	0.41	-0.47
AYA6	0.42	-0.65
AYA7	0.71	-0.94
AYA8	0.34	-0.62
AYA9	0.67	-1

## Sheet: AYA_RNA
Source data for Supplementary Figure 2e-f: normalised expression of Treg genes.
ID	RNA_CD3FOXP3	RNA_CD3FOXP3ICOS
AYA1	1706.69	1415.3
AYA10	1182.97	1054.57
AYA11	3390.32	2915.71
AYA12	271.491	225.828
AYA13	194.792	158.322
AYA14	1658.11	1430.98
AYA15	506.257	437.563
AYA16	1344.45	1109.69
AYA17	852.305	781.462
AYA18	1014.49	855.237
AYA19	271.336	229.687
AYA2	13847.5	11487.8
AYA20	355.776	296.289
AYA21	212.64	180.198
AYA22	1635.3	1347.51
AYA23	666.603	556.741
AYA24	2108.82	1755.8
AYA25	14573.1	12023.6
AYA26	1618.35	1508.24
AYA27	127.454	310.005
AYA28	678.233	557.73
AYA3	3930.93	3096.47
AYA4	2560.46	2128.59
AYA5	7139.48	5774.47
AYA6	10972.5	9028.18
AYA7	1549.21	1311.18
AYA8	13360.7	11116.2
AYA9	2417.53	1998.99
